# Supplementary material for: A genome-wide survey for prion-regulated miRNAs associated with cholesterol homeostasis
Source: BMC Genomics. 2012 Sep 17;13:486. doi: 10.1186/1471-2164-13-486 (PMC3477035; doi:10.1186/1471-2164-13-486)
Supplement: Additional file 1 — miRNA expression profiles of ScN2a and N2a-mock cells. [file 1471-2164-13-486-S1.xls]

## Sheet: Additional file 1
Additional file 1		miRNA expression profiles of ScN2a and N2a-mock cells
Note that a tolerance offset of 3 nt with perfect alignmentwas used for identification (see Methods section),
i.e. individual reads are allowed to be annotated to different miRNA subfamily members,
e.g. mmu-miR-465a-3p, 465b-3p, and 465c-3p.
	N2a-mock	ScN2a
mmu-miR-378	56663	30958
mmu-miR-24	26407	20636
mmu-let-7c	23552	23674
mmu-miR-143	18333	16180
mmu-miR-99b	15537	11137
mmu-miR-465a-3p	11471	6931
mmu-miR-465b-3p	11471	6931
mmu-miR-465c-3p	11471	6931
mmu-miR-93	10076	7010
mmu-miR-30d	9831	5689
mmu-miR-140*	7892	5485
mmu-miR-470	6443	6534
mmu-miR-103	5805	6121
mmu-miR-107	5756	6072
mmu-miR-92a	5608	3873
mmu-miR-27b	4650	4935
mmu-miR-27a	4473	4908
mmu-miR-30a	3717	1930
mmu-miR-151-3p	3293	2799
mmu-miR-21	2987	3372
mmu-miR-331-3p	2898	1897
mmu-miR-741	2879	3624
mmu-miR-148b	2669	1916
mmu-miR-880	2553	2011
mmu-miR-320	1973	1383
mmu-miR-465c-5p	1792	1796
mmu-miR-23b	1694	1772
mmu-miR-23a	1651	1732
mmu-miR-25	1467	1396
mmu-miR-146a	1459	659
mmu-miR-138	1456	1154
mmu-miR-878-5p	1330	1439
mmu-miR-744	1303	868
mmu-miR-1959	1212	1031
mmu-miR-805	1200	1307
mmu-miR-652	1185	876
mmu-miR-466f-3p	1031	444
mmu-miR-466i	1007	444
mmu-miR-484	931	491
mmu-miR-184	929	414
mmu-miR-743a	929	1139
mmu-miR-130b	924	769
mmu-miR-29a	898	873
mmu-miR-30e	876	693
mmu-miR-342-3p	797	642
mmu-miR-191	782	863
mmu-miR-878-3p	769	467
mmu-miR-125b-5p	755	651
mmu-miR-298	656	515
mmu-miR-16	653	776
mmu-miR-186	643	403
mmu-miR-101b	638	644
mmu-miR-146b	635	837
mmu-miR-466a-3p	616	432
mmu-miR-466b-3p	616	432
mmu-miR-466c-3p	616	432
mmu-miR-466e-3p	616	432
mmu-miR-466d-3p	616	432
mmu-miR-26a	598	725
mmu-miR-149	581	345
mmu-miR-615-3p	553	407
mmu-miR-127	552	285
mmu-miR-877	549	303
mmu-miR-669c	530	263
mmu-miR-669n	530	263
mmu-miR-467a	523	530
mmu-miR-467b	523	530
mmu-miR-465a-5p	494	425
mmu-miR-30c	489	273
mmu-miR-17	489	446
mmu-let-7e	485	559
mmu-miR-152	467	348
mmu-miR-466b-3-3p	462	328
mmu-miR-425	459	430
mmu-miR-328	458	427
mmu-miR-7a	427	459
mmu-let-7b	420	327
mmu-miR-15b	414	494
mmu-miR-130a	396	327
mmu-miR-132	395	334
mmu-let-7a	393	318
mmu-miR-20a	388	363
mmu-miR-720	356	239
mmu-miR-326	298	291
mmu-miR-1981	297	159
mmu-miR-1937a	297	220
mmu-miR-1937b	297	220
mmu-miR-106b*	291	206
mmu-miR-1274a	283	154
mmu-miR-28*	282	167
mmu-miR-345-5p	282	200
mmu-miR-297a	281	171
mmu-miR-151-5p	277	311
mmu-miR-344	276	299
mmu-miR-335-3p	274	385
mmu-miR-106b	270	219
mmu-miR-125a-5p	259	283
mmu-miR-30a*	252	208
mmu-miR-296-5p	231	206
mmu-miR-17*	225	180
mmu-miR-210	223	370
mmu-miR-322	218	115
mmu-miR-467d	203	231
mmu-miR-129-5p	196	72
mmu-let-7f	195	236
mmu-miR-145	194	213
mmu-miR-466g	187	113
mmu-miR-181d	184	295
mmu-miR-466c-5p	180	110
mmu-miR-669f	175	102
mmu-miR-467a*	171	133
mmu-miR-467d*	171	133
mmu-miR-9	167	92
mmu-miR-218	161	122
mmu-miR-881	160	186
mmu-miR-199a-5p	156	187
mmu-miR-743b-3p	154	203
mmu-miR-181a	153	84
mmu-miR-27a*	153	107
mmu-miR-218-2*	151	59
mmu-miR-467e*	150	117
mmu-miR-488	141	107
mmu-miR-669a	141	156
mmu-miR-7b	139	198
mmu-miR-345-3p	138	110
mmu-miR-700	133	92
mmu-miR-1198	130	90
mmu-miR-463*	129	141
mmu-miR-871	123	121
mmu-miR-872*	117	59
mmu-miR-301b	114	56
mmu-miR-671-5p	106	86
mmu-miR-99b*	100	65
mmu-miR-379	100	84
mmu-miR-467c	98	80
mmu-let-7g	98	102
mmu-miR-92b	93	34
mmu-miR-1944	92	44
mmu-miR-137	92	62
mmu-miR-423-5p	91	61
mmu-miR-532-5p	89	73
mmu-miR-351	88	0
mmu-miR-296-3p	88	80
mmu-miR-423-3p	87	79
mmu-miR-466f	86	75
mmu-miR-325	83	39
mmu-miR-598	83	120
mmu-miR-134	82	43
mmu-miR-466h	79	45
mmu-miR-199a-3p	77	79
mmu-miR-199b	77	79
mmu-miR-374	75	42
mmu-miR-30b	73	75
mmu-miR-30e*	72	40
mmu-miR-466f-5p	71	47
mmu-miR-671-3p	71	52
mmu-miR-193b	70	65
mmu-miR-126-3p	70	106
mmu-miR-669b	66	49
mmu-miR-26b	66	83
mmu-miR-375	65	11
mmu-miR-503	64	12
mmu-miR-339-3p	62	40
mmu-miR-339-5p	62	61
mmu-miR-34c	59	53
mmu-miR-324-5p	57	29
mmu-miR-212	57	53
mmu-miR-196a	56	63
mmu-miR-466d-5p	53	48
mmu-miR-130b*	52	59
mmu-miR-872	48	33
mmu-miR-203	47	10
mmu-miR-743b-5p	47	69
mmu-miR-542-5p	46	14
mmu-miR-674*	46	50
mmu-miR-1839-5p	46	56
mmu-miR-24-2*	44	48
mmu-miR-125b-3p	43	15
mmu-miR-185	43	42
mmu-miR-532-3p	41	27
mmu-miR-501-3p	41	32
mmu-miR-411	41	60
mmu-miR-361	39	18
mmu-miR-18a	38	23
mmu-miR-574-3p	38	26
mmu-miR-421	38	29
mmu-miR-541	38	40
mmu-miR-542-3p	37	23
mmu-miR-330*	36	0
mmu-miR-140	36	26
mmu-miR-15b*	36	52
mmu-miR-690	35	0
mmu-miR-341	34	13
mmu-miR-362-5p	34	33
mmu-miR-322*	33	11
mmu-miR-100	33	30
mmu-miR-30c-2*	33	31
mmu-miR-15a	33	36
mmu-miR-181c	33	61
mmu-miR-674	32	18
mmu-miR-22	32	27
mmu-miR-877*	31	23
mmu-miR-324-3p	30	23
mmu-miR-128	30	58
mmu-miR-503*	29	10
mmu-miR-181b	29	17
mmu-miR-148a	28	13
mmu-miR-192	28	19
mmu-miR-485*	27	0
mmu-miR-335-5p	27	11
mmu-miR-742	24	22
mmu-miR-214	23	13
mmu-miR-181a-2*	23	30
mmu-miR-378*	22	0
mmu-miR-500	22	10
mmu-miR-702	22	25
mmu-miR-708	22	34
mmu-miR-139-5p	21	0
mmu-miR-381	21	24
mmu-miR-124	20	16
mmu-miR-350	19	0
mmu-miR-182	19	10
mmu-miR-29b	19	23
mmu-miR-1839-3p	17	12
mmu-miR-463	17	18
mmu-miR-342-5p	17	19
mmu-miR-1983	16	17
mmu-miR-27b*	16	17
mmu-miR-434-3p	15	0
mmu-miR-19b	15	11
mmu-miR-491	14	0
mmu-miR-677	14	10
mmu-miR-125a-3p	14	14
mmu-miR-410	14	17
mmu-miR-297c	13	0
mmu-miR-574-5p	13	0
mmu-miR-18a*	13	0
mmu-miR-21*	13	0
mmu-miR-497	13	22
mmu-miR-370	12	0
mmu-miR-29c*	12	0
mmu-miR-32	12	11
mmu-miR-101a	12	21
mmu-miR-194	11	0
mmu-miR-434-5p	11	0
mmu-miR-297b-3p	11	11
mmu-miR-297a*	11	11
mmu-miR-297c*	11	11
mmu-miR-138*	11	15
mmu-miR-760	10	0
mmu-miR-1930	10	0
mmu-miR-425*	10	0
mmu-miR-582-3p	10	10
mmu-miR-214*	10	10
mmu-miR-883a-3p	10	16
mmu-miR-338-5p	10	23
mmu-let-7d	0	13
mmu-miR-365	0	10
mmu-miR-669d	0	14
mmu-miR-669l	0	14
mmu-miR-883b-5p	0	18
number of miRNAs	256	241
